# Supplementary material for: Single cell cytometry of protein function in RNAi treated cells and in native populations
Source: BMC Cell Biol. 2008 Aug 1;9:43. doi: 10.1186/1471-2121-9-43 (PMC2529295; doi:10.1186/1471-2121-9-43)
Supplement: Additional file 2 — Immunofluorescence and siRNA transfection conditions. Specific catalog and treatment conditions for siRNAs, transfection reagents and immunofluorescence microscopy. [file 1471-2121-9-43-S2.xls]

## Sheet: siRNA knockdown
Supplementary Table 1: siRNA transfection conditions used for each experiment
experiment	cell line	siRNA					lipid
		vendor	catalog #	gene	sequence	concentration	vendor	name	amount/ratio
1	RWPE-1-EGFP	Qiagen	1022083	NTC (control)	AAU UCU CCG AAC GUG UCA CGU TT-Rhodamine	0.4 nM-50 nM	Qiagen	Hiperfect	0.5uL/well(384-well)
1	RWPE-1-EGFP	Qiagen	1022176	GFP	CGG CAA GCT GAC CCT GAA GTT CAT-Rhodamine	0.4 nM-50 nM	Qiagen	Hiperfect	0.5uL/well(384-well)
3	MDA-MB-231	Dharmacon	M-003023-00	PTEN	Upon request from manufacturer	5 nM	Qiagen	Optifectamin	1 ul/well(96well)
3	MDA-MB-231	Ambion	4611G	NC11	Upon request from manufacturer	5 nM	Qiagen	Optifectamin	1 ul/well(96well)
4	SW480	Dharmacon	NM-139276	STAT3	Upon request from manufacturer	5 nM	Qiagen	Hiperfect	0.4 ul/well(96-well)
4	SW480	Ambion	4611G	NC11	Upon request from manufacturer	5 nM	Qiagen	Hiperfect	0.4 ul/well(96-well)
5	DLD1	Ambion	42852	p53	Upon request from manufacturer	25 nM	invitrogen	Lipofectamine and Plus	0.8 ul Lipo + 1 ul plus (96 well)
5	DLD1	Dharmacon	D-001100-01-20	GL-2 (control duplex)	Upon request from manufacturer	25 nM	invitrogen	Llipofectamine and Plus	0.8 ul Lipo + 1 ul plus (96 well)

## Sheet: Immunofluorescence
Supplementary Table 2: Immunofluorescence conditions used in each experiment
experiment	antigen	primary antibody				secondary antibody
		vendor	catalog #	species	dilution	vendor	catalog #	fluor	dilution
2	BIRC5	Zymed	37-2000	mouse	1:100	Invitrogen	A11032	Alexa 594	1:200
2	STAT3	Cellomics	RC500037	Rabbit	1:200	Invitrogen	A11034	Alexa 488	1:200
2	Myc	BD	554205	mouse	1:100	Invitrogen	A11032	Alexa 594	1:200
2	Rb	Cell Signaling	9309	mouse	1:400	Invitrogen	A11032	Alexa 594	1:200
2	p53	Cell Signaling	2524	mouse	1:200	Invitrogen	A11032	Alexa 594	1:200
2	BRCA1	CalBiochem	OP92	mouse	1:100	Invitrogen	A11032	Alexa 594	1:200
2	CDC2	Cell Signaling	9116	mouse	1:200	Invitrogen	A11032	Alexa 594	1:200
2	HDAC3	Cell Signaling	2632	Rabbit	1:50	Invitrogen	A11034	Alexa 488	1:200
3	PTEN	Santa cruz	sc-7974	mouse	1:200	Invitrogen	A11034	Alexa 488	1:200
3	pS6(Ser240/244)	Cell Signaling	2215	Rabbit	1:200	Invitrogen	A11032	Alexa 594	1:200
4	STAT3	Cellomics	RC500037	Rabbit	1:200	Invitrogen	A11034	Alexa 488	1:200
5	P53	Cell Signaling Tch	9282	rabbit	1/200	Invitrogen	A11037	Alexa-594 goat anti rabbit IgG	1/200
5	pH2A.X.	Upstate	05-636	mouse	1/200	Invitrogen	A11032	Alexa-488 goat anti mouse IgG	1/200
5	Cleaved Parp	Cell Signaling Tch	9541	rabbit	1/200	Invitrogen	A11034	Alexa-488 goat anti rabbit IgG	1/200
Isotype control	IgG2a	R&D System	MAB003	mouse	1 ug/ml	Invitrogen	A11032	Alexa 594	1:200
Isotype control	IgG1	R&D System	MAB002	mouse	1, 5 ug/ml	Invitrogen	A11032	Alexa 594	1:200
Isotype control	IgG	R&D System	AB-105-C	Rabbit	1, 5 ug/ml	Invitrogen	A11034	Alexa 488	1:200
